# Supplementary material for: Atg11 tethers Atg9 vesicles to initiate selective autophagy
Source: PLoS Biol. 2019 Jul 29;17(7):e3000377. doi: 10.1371/journal.pbio.3000377 (PMC6687201; doi:10.1371/journal.pbio.3000377)
Supplement: S1 Table — (XLSX) [file pbio.3000377.s006.xlsx]

## Sheet: Feuil1
strain name	genotype	source
BY4741	S288C MATa his3Δ1 leu2Δ0 met15Δ0 ura3Δ0	Euroscarf
BY4742	S288C MATα his3Δ1 leu2Δ0 lys2Δ0 ura3Δ0	Euroscarf
BY4741 Pho8Δ	BY4741 pho8::natNT2	this study
BY4741 Pho8Δ Pgk1-GFP	BY4741 pho8::natNT2 pgk1-GFP-his3	this study
BY4742 Pho8Δ Pgk1-GFP Atg11Δ	BY4742 pho8::natNT2 atg11::kanMX6 pgk1-GFP-his3	this study
BY4741 Pho8Δ Pgk1-GFP Atg17Δ	BY4741 pho8::natNT2 atg17:: hphNT1 pgk1-GFP-his3	this study
BY4742 Pho8Δ Pgk1-GFP Atg11Δ Atg17Δ	BY4742 pho8::natNT2 atg11::kanMX6 atg17:: hphNT1 pgk1-GFP-his3	this study
BY4741 Pho8ΔN60	BY4741 pho81-60::natNT2-pGPD	Rao et. al., 2016
BY4741 Pho8ΔN60 Atg5Δ	BY4741 pho81-60::natNT2-pGPD atg5::kanMX6	this study
BY4742 Pho8ΔN60 Atg11Δ	BY4742 pho81-60::natNT2-pGPD atg11::kanMX6	this study
BY4741 Pho8ΔN60 Atg17Δ	BY4741 pho81-60::natNT2-pGPD atg17:: hphNT1	Rao et. al., 2016
BY4742 Pho8ΔN60 Atg11Δ Atg17Δ	BY4742 pho81-60::natNT2-pGPD atg11::kanMX6 atg17:: hphNT1	this study
BY4742 Atg11Δ	BY4742 atg11::kanMX6	MPIB group WS
BY4742 Atg11Δ Atg17Δ	BY4742 atg11::kanMX6 atg17::hphNT1	this study
BY4741 Atg11Δ Atg8Δ	BY4741 atg8::kanMX6 atg11::natNT2	this study
BY4741 Atg11Δ Atg17Δ Atg8Δ	BY4741 atg8::kanMX6 atg11::natNT2 atg17:: hphNT1	this study
BY4741 Atg9Δ Atg29Δ	BY4741 atg9::kanMX6 atg29::hphNT1	this study
BY4741 Atg9Δ	BY4741 atg9::kanMX6	MPIB group WS
BY4741 Atg9Δ Atg11Δ	BY4741 atg9::kanMX6 atg11::natNT2	this study
BY4741 Atg11-9Myc	BY4741 atg11-9xmyc-natNT2	this study
BY4741 Atg17-9Myc	BY4741 atg17-9xmyc-natNT2	this study
BY4741 Atg9Δ Atg11-9Myc	BY4741 atg9:: kanMX6 atg11-9xmyc-natNT2	this study
BY4741 Atg9Δ Atg11-9Myc Atg13Δ	BY4741 atg9::kanMX6 atg11-9xmyc-natNT2 atg13::hphNT1	this study
BY4741 Atg9Δ Atg11-9Myc Atg17Δ	BY4741 atg9::kanMX6 atg11-9xmyc-natNT2 atg17::hphNT1	this study
BY4741 Atg9Δ Atg11-9Myc Atg29Δ	BY4741 atg9::kanMX6 atg11-9xmyc-natNT2 atg29::hphNT1	this study
BY4741 Atg9Δ Atg11-9Myc Atg31Δ	BY4741 atg9::kanMX6 atg11-9xmyc-natNT2 atg31::hphNT1	this study
BY4741 Atg9Δ Atg17Δ	BY4741 atg9::kanMX6 atg17::hphNT1	Rao et. al., 2016
BY4741 Atg7Δ	BY4741 atg7::kanMX6	this study
BY4741 Pdr5Δ	BY4741 pdr5::hphNT1	this study
BY4741 Pep4Δ	BY4741 pep4::kanMX6	this study
