# Supplementary material for: Atg11 tethers Atg9 vesicles to initiate selective autophagy
Source: PLoS Biol. 2019 Jul 29;17(7):e3000377. doi: 10.1371/journal.pbio.3000377 (PMC6687201; doi:10.1371/journal.pbio.3000377)
Supplement: S2 Table — (XLSX) [file pbio.3000377.s007.xlsx]

## Sheet: Feuil1
Expression plasmids
plasmid name	construct	source
pCoofy37	pBR322-MBP-PreScission/LP1-ccdB-LP2-His6	MPIB core facility
pCoofy37-Atg11	pCoofy37-ccdB::Atg11	this study
pCoofy37-Atg11ΔC	pCoofy37-ccdB::Atg111-667	this study
pG-KJE8	pACYC-araB-(dnaK-dnaJ-grpE)-Pzt1-(groES-groEL)	Takara Bio Inc.
pCoofy1	pETM14-His6-PreScission/LP1-ccdB-LP2	MPIB core facility
pCoofy1-Atg32	pCoofy1-ccdB::Atg321-376	this study
pCoofy1-Atg32SE	pCoofy1-ccdB::Atg321-376,S114E	this study
pCoofy1-Atg32WG	pCoofy1-ccdB::Atg321-376,W86G	this study
pCoofy1-Atg32SE, WG	pCoofy1-ccdB::Atg321-376,S114E, W86G	this study
pET28a(+)-Atg9281–779	pET28a(+)-Atg9281–779-His6	Rao et al., 2016
pCoofy1-Atg8	pCoofy1-ccdB::Cys-Atg81-116	Kaufmann et al., 2012
pCoofy1-Atg3	pCoofy1-ccdB::Atg3	Kaufmann et al., 2012
pCoofy1-Atg7	pCoofy1-ccdB::Atg7	Kaufmann et al., 2012
pCoofy4-Atg16	pCoofy4-His6-MBP-ccdB::Atg16	Kaufmann et al., 2012
pST39-Atg12-Atg5	pST39-Atg12-His6-Cys-Atg5-Atg7-Atg10	Kaufmann et al., 2012
pST39-Atg17	pST39-His6-PreScission-Atg17-Myc	Rao et al., 2016
pGEX6P1	pGEX6P1-GST	MPIB core facility
pGEX6P1-Atg29	pGEX6P1-GST-PreScission-Atg29	this study
pGEX6P1-Atg29SD	pGEX6P1-GST-Atg29_S197D_S199D_S201D	this study
pST39-Atg29-Atg31-GST	pST39-Atg29 -Atg31-GST	this study
pST39-Atg29SD-Atg31-GST	pST39-Atg29_S197D_S199D_S201D-Atg31-GST	this study
pST39-Atg29-Atg31	pST39-His6-PreScission-Atg29-Atg31	Rao et al., 2016
pST39-Atg29SD-Atg31	pST39-His6-PreScission-Atg29_S197D_S199D_S201D-Atg31	this study
CEN plasmids
plasmid name	construct	source
pTL58pPma1-Atg11-GFP	pTL58pPma1-Atg11-GFP	this study
pTL58pAtg11-Atg11-2xGFP	pTL58pAtg11-Atg11-linker-GFP-GFP	this study
pTL58pAtg11-Atg11ΔC-2xGFP	pTL58pAtg11-Atg111-667-linker-GFP-GFP	this study
pTL58pAtg11-Atg11Δdim-2xGFP	pTL58pAtg11-Atg111-456-linker-GFP-GFP	this study
pUG36-2xmCherry-Atg8	pUG36pMet25-mCherry-mCherry-Atg8	this study 2xmCherry; Michael Thumm, Göttingen, DE
pTL58pAtg9-Atg9-3HA	pTL58pAtg9-Atg9-3HA	Rao et. al., 2016
pRS316pAtg9-Atg9-3HA	pRS316pAtg9-Atg9-3HA	this study
pTL58pAtg11-Atg11-6HA	pTL58pAtg11-Atg11-6HA	this study
pTL58pAtg11-Atg11ΔC-6HA	pTL58pAtg11-Atg111-667-6HA	this study
pTL58pAtg11-Atg11Δdim-6HA	pTL58pAtg11-Atg111-456-6HA	this study
pRS316pPma1-Atg321-376	pRS316pPma1-Atg32Δ377-529	this study
pRS316pPma1-Atg321-376,SE	pRS316pPma1-Atg32Δ377-529_S114E	this study
pYX242mtPho8	pYX242-Su9-Pho8Δ1-60	Andreas Reichert, Frankfurt, DE
pRS316pAtg11-Atg11	pRS316pAtg11-Atg11	this study
pRS316pAtg11-Atg11ΔC	pRS316pAtg11-Atg111-667	this study
pRS316pAtg11-Atg11Δdim	pRS316pAtg11-Atg111-456	this study
