# Supplementary material for: Atg11 tethers Atg9 vesicles to initiate selective autophagy
Source: PLoS Biol. 2019 Jul 29;17(7):e3000377. doi: 10.1371/journal.pbio.3000377 (PMC6687201; doi:10.1371/journal.pbio.3000377)
Supplement: S3 Table — (XLSX) [file pbio.3000377.s008.xlsx]

## Sheet: Feuil1
Figure 1A, B, C
strain name	plasmids	plasmids
BY4741 Atg11Δ Atg8Δ	pTL58pPma1-Atg11-GFP	pUG36-2xmCherry-Atg8
BY4741 Atg11Δ Atg17Δ Atg8Δ	pTL58pPma1-Atg11-GFP	pUG36-2xmCherry-Atg8
Figure 2B, C
strain name	plasmids	plasmids
BY4741 Atg9Δ	pTL58pAtg9-Atg9-3HA
BY4741 Atg9Δ Atg11-9Myc	pTL58pAtg9-Atg9-3HA
BY4741 Atg9Δ Atg11-9Myc Atg13Δ	pTL58pAtg9-Atg9-3HA
BY4741 Atg9Δ Atg11-9Myc Atg17Δ	pTL58pAtg9-Atg9-3HA
BY4741 Atg9Δ Atg11-9Myc Atg29Δ	pTL58pAtg9-Atg9-3HA
BY4741 Atg9Δ Atg11-9Myc Atg31Δ	pTL58pAtg9-Atg9-3HA
Figure 3C
strain name	plasmids	plasmids
BY4741 Atg9Δ Atg11-9Myc	pTL58pAtg9-Atg9-3HA
Figure 3E
strain name	plasmids	plasmids
BY4741	pTL58pAtg11-Atg11-6HA
BY4741 Atg7Δ	pTL58pAtg11-Atg11-6HA
Figure 4B
strain name	plasmids	plasmids
BY4741	pTL58pAtg11-Atg11-6HA
BY4741	pTL58pAtg11-Atg11ΔC-6HA
BY4741	pTL58pAtg11-Atg11Δdim-6HA
BY4741 Atg11-9Myc	pTL58pAtg11-Atg11-6HA
BY4741 Atg11-9Myc	pTL58pAtg11-Atg11ΔC-6HA
BY4741 Atg11-9Myc	pTL58pAtg11-Atg11Δdim-6HA
Figure 4E
strain name	plasmids	plasmids
BY4741 Pho8Δ	pRS316pAtg11-Atg11	pYX242mtPho8
BY4741 Pho8Δ Atg17Δ	pRS316pAtg11-Atg11	pYX242mtPho8
BY4741 Pho8Δ Atg17Δ	pRS316pAtg11-Atg11ΔC	pYX242mtPho8
BY4741 Pho8Δ Atg17Δ	pRS316pAtg11-Atg11Δdim	pYX242mtPho8
Figure 5E, F
strain name	plasmids	plasmids
BY4741 Pho8Δ	pYX242mtPho8
BY4741 Pho8Δ	pYX242mtPho8	pRS316pPma1-Atg321-376
BY4741 Pho8Δ	pYX242mtPho8	pRS316pPma1-Atg321-376,SE
BY4741 Pho8ΔN60
BY4741 Pho8ΔN60	pRS316pPma1-Atg321-376
BY4741 Pho8ΔN60	pRS316pPma1-Atg321-376,SE
Figure S1A, B
strain name	plasmids	plasmids
BY4741 Atg11Δ Atg8Δ	pTL58pAtg11-Atg11-2xGFP	pUG36-2xmCherry-Atg8
BY4741 Atg11Δ Atg17Δ Atg8Δ	pTL58pAtg11-Atg11-2xGFP	pUG36-2xmCherry-Atg8
Figure S1C
strain name	plasmids	plasmids
BY4741 Pho8ΔN60
BY4741 Pho8ΔN60 Atg5Δ
BY4742 Pho8ΔN60 Atg11Δ
BY4741 Pho8ΔN60 Atg17Δ
BY4741 Pho8ΔN60 Atg11Δ Atg17Δ
Figure S1D
strain name	plasmids	plasmids
BY4741 Pho8Δ Pgk1-GFP	pYX242mtPho8
BY4741 Pho8Δ Pgk1-GFP Atg11Δ	pYX242mtPho8
BY4741 Pho8Δ Pgk1-GFP Atg17Δ	pYX242mtPho8
BY4741 Pho8Δ Pgk1-GFP Atg11Δ Atg17Δ	pYX242mtPho8
Figure S2F
strain name	plasmids	plasmids
BY4741 Atg17-9Myc
Figure S2G
strain name	plasmids	plasmids
BY4741 Atg11-9Myc
Figure S2H
strain name	plasmids	plasmids
BY4741 Pdr5Δ	pTL58pAtg11-Atg11-6HA
Figure S2I
strain name	plasmids	plasmids
BY4741	pTL58pAtg11-Atg11-6HA
BY4741 Pep4Δ	pTL58pAtg11-Atg11-6HA
Figure S3C
strain name	plasmids	plasmids
BY4741 Atg9Δ		pRS316pAtg9-Atg9-3HA
BY4741 Atg11Δ Atg9Δ	pTL58pAtg11-Atg11-2xGFP	pRS316pAtg9-Atg9-3HA
BY4741 Atg11Δ Atg9Δ	pTL58pAtg11-Atg11ΔC -2xGFP	pRS316pAtg9-Atg9-3HA
BY4741 Atg11Δ Atg9Δ	pTL58pAtg11-Atg11Δdim -2xGFP	pRS316pAtg9-Atg9-3HA
Figure S3D
strain name	plasmids	plasmids
BY4741 Pho8Δ	pRS316pAtg11-Atg11	pYX242mtPho8
BY4741 Pho8Δ	pRS316pAtg11-Atg11ΔC	pYX242mtPho8
BY4741 Pho8Δ	pRS316pAtg11-Atg11Δdim	pYX242mtPho8
Figure S3E
strain name	plasmids	plasmids
BY4741 Pho8ΔN60	pRS316pAtg11-Atg11
BY4741 Pho8ΔN60 Atg17Δ	pRS316pAtg11-Atg11
BY4741 Pho8ΔN60 Atg17Δ	pRS316pAtg11-Atg11ΔC
