# Supplementary material for: Atg11 tethers Atg9 vesicles to initiate selective autophagy
Source: PLoS Biol. 2019 Jul 29;17(7):e3000377. doi: 10.1371/journal.pbio.3000377 (PMC6687201; doi:10.1371/journal.pbio.3000377)
Supplement: S1 Data — (XLSX) [file pbio.3000377.s010.xlsx]

## Sheet: Fig1, S1
Source Data Figure 1
Figure 1 A
cells	vegetative									cells	starvation
wt	266	316	324							wt	211	181	212
ΔATG17	343	298	290							ΔATG17	350	192	168
puncta Atg11	vegetative			% puncta / cell			MEAN	SD	TTEST	puncta Atg11	starvation			% puncta / cell			MEAN	SD	TTEST
wt	203	186	190	76.3158	58.8608	58.642	64.6062	10.1414		wt	94	56	56	44.5498	30.9392	26.4151	33.968	9.43911
ΔATG17	225	217	189	65.5977	72.8188	65.1724	67.863	4.29714	0.635529	ΔATG17	250	120	124	71.4286	62.5	73.8095	69.246	5.96229	0.00542353
			T-Test wt vegatative and starvation:			0.0186131
Figure 1 B
cells	as in Figure 1 A
puncta positive for Atg8+Atg11										puncta positive for Atg8+Atg11
	vegetative			% puncta / cell			MEAN	SD	TTEST		starvation			% puncta / cell			MEAN	SD	TTEST
wt	38	32	31	14.2857	10.1266	9.5679	11.3267	2.57773		wt	15	7	9	7.109	3.8674	4.24528	5.0739	1.77255
ΔATG17	56	52	46	16.3265	17.4497	15.8621	16.5461	0.816253	0.0287444	ΔATG17	47	34	46	13.4286	17.7083	27.381	19.506	7.14778	0.0274195
Figure S1 A
cells	vegetative									cells	starvation
wt	347	318	243							wt	221	392	263
ΔATG17	322	214	225							ΔATG17	235	206	161
puncta Atg11	vegetative			% puncta / cell			MEAN	SD	TTEST	puncta Atg11	starvation			% puncta / cell			MEAN	SD	TTEST
wt	120	109	82	34.5821	34.2767	33.7449	34.2012	0.423712		wt	25	45	45	11.3122	11.4796	17.1103	13.3007	3.30025
ΔATG17	72	43	48	22.3602	20.0935	21.3333	21.2623	1.13506	5.02685e-05	ΔATG17	70	46	53	29.7872	22.3301	32.9193	28.3455	5.4398	0.0149073
Figure S1 B
cells	as in Figure S1 A
puncta positive for Atg8+Atg11										puncta positive for Atg8+Atg11
	vegetative			% puncta / cell			MEAN	SD	TTEST		starvation			% puncta / cell			MEAN	SD	TTEST
wt	1	7	5	0.288184	2.20126	2.05761	1.51569	1.06547		wt	1	4	8	0.452489	1.02041	3.04183	1.50491	1.36096
ΔATG17	3	3	0	0.931677	1.40187	0	0.777849	0.713482	0.375352	ΔATG17	2	1	9	0.851064	0.485437	5.59006	2.30885	2.84748	0.681858
Figure S1 C
vegetative	cytPho8 / BCA A562			relative in %			MEAN %	SD
control	10784.6	12077.7	13497.9	100	100	100	100	0
ΔATG5	14767.5	14800.7	15222.2	136.931	122.545	112.774	124.083	12.1515
ΔATG11	12747.3	14419	11768	118.198	119.385	87.1833	108.256	18.2589
ΔATG17	15188.8	17483.1	17685.1	140.837	144.754	131.021	138.871	7.07471
ΔATG11ΔATG17	14247.4	13186.1	15131	132.108	109.177	112.098	117.794	12.482
4h starvation	cytPho8 / BCA A562			relative in %			MEAN %	SD
control	69979.4	76630.3	68885.9	648.881	634.476	510.344	597.9	76.1673
ΔATG5	15036.6	18388.2	15866.1	139.427	152.248	117.544	136.406	17.5481
ΔATG11	41945.1	38922.5	41365.1	388.935	322.266	306.455	339.219	43.7751
ΔATG17	19659.1	18202.6	16141.5	182.288	150.712	119.585	150.862	31.3516
ΔATG11ΔATG17	19418.8	20188.2	15139.8	180.06	167.152	112.164	153.125	36.0561
Figure S1 D
vegetative	mtPho8 / BCA A562			relative in %			MEAN %	SD
control	5764.54	7761.24	7343.43	100	100	100	100	0
ΔATG11	4939.4	5758.87	4728.08	85.686	74.2004	64.3851	74.7572	10.6614
ΔATG17	9340.03	10208	8019.27	162.026	131.525	109.203	134.251	26.5165
ΔATG11ΔATG17	11030.1	10002.5	11263.6	191.344	128.877	153.383	157.868	31.4742
4h starvation	mtPho8 / BCA A562			relative in %			MEAN %	SD
control	29783.8	28152.4	26495.8	516.674	362.731	360.809	413.404	89.4389
ΔATG11	5692.52	5704.36	4685.96	98.7507	73.498	63.8115	78.6868	18.0382
ΔATG17	19928.5	19908.2	24746.1	345.709	256.507	336.983	313.066	49.1754
ΔATG11ΔATG17	8070.18	7944.52	8311.33	139.997	102.361	113.181	118.513	19.3761
24h starvation	mtPho8 / BCA A562			relative in %			MEAN %	SD
control	99020	71498	75699	1717.74	921.219	1030.84	1223.27	431.723
ΔATG11	12121.2	14443.5	12974.3	210.271	186.098	176.678	191.016	17.328
ΔATG17	57612	49866.1	43848.8	999.421	642.501	597.116	746.346	220.341
ΔATG11ΔATG17	14414.1	12953.9	9711.01	250.048	166.905	132.241	183.064	60.543

## Sheet: Fig2
Source Data Figure 2
Figure 2 B
vegetative	intensity of Atg9-HA band			in %			%Atg9 / %Atg11 relative signal			in %			MEAN %	SD %	T-TEST
WT	146000	326000	1080000	100	128.511	126.72	1	1.14742	0.889926	100	114.742	88.9926	101.245	8.99802
Δ13	281000	377000	1540000	192.466	115.644	142.593	1.52391	0.967759	1.51457	152.391	96.7759	151.457	133.541	24.5102	0.178892
Δ17	1600000	1290000	4670000	985.89	395.706	432.407	5.81474	2.2551	3.63149	581.474	225.51	363.149	390.044	127.62	0.0498427
Δ29	396000	435000	3250000	271.233	133.436	300.926	2.76983	1.5047	1.97495	276.983	150.47	197.495	208.316	45.7782	0.0467416
Δ31	478000	926000	3110000	327.397	284.049	287.963	4.70735	1.17921	1.70881	470.735	117.921	170.881	253.179	145.037	0.239711
vegetative	intensity of Atg11-myc band			in %
WT	2890000	1590000	991000	100	112	142.393
Δ13	3650000	1900000	933000	126.298	119.497	94.1473
Δ17	4900000	2790000	1180000	169.55	175.472	119.072
Δ29	2830000	1410000	1510000	97.9239	88.6792	152.371
Δ31	2010000	3830000	1670000	69.5502	240.881	168.517
Figure 2 C
starvation	intensity of Atg9-HA band			in %			%Atg9 / %Atg11 relative signal			in %			MEAN %	SD %	T-TEST
WT	121000	428000	3800000	100	108.514	141.397	1	1.08097	1.23192	100	108.097	123.192	110.43	8.50826
Δ13	257000	487000	2010000	212.397	113.785	52.8947	0.967585	0.760938	1.76316	96.7585	76.0938	176.316	116.389	52.9164	0.858252
Δ17	2850000	929000	13300000	2355.37	217.056	350	4.80028	4.44073	3.71681	480.028	444.073	371.681	431.927	55.1847	0.000591504
Δ29	2980000	924000	13700000	2462.81	215.888	360.526	5.17042	2.28713	1.87286	517.042	228.713	187.286	311.014	179.624	0.125812
Δ31	1010000	1300000	9780000	834.711	303.738	257.368	3.75351	2.37226	1.51393	375.351	237.226	151.393	254.657	112.992	0.0927598
starvation	intensity of Atg11-myc band			in %
WT	697000	1070000	1200000	100	100.387	114.778
Δ13	1530000	1600000	360000	219.512	149.533	30
Δ17	3420000	523000	1130000	490.674	48.8785	94.1667
Δ29	3320000	1010000	2310000	476.327	94.3925	192.5
Δ31	1550000	1370000	2040000	222.382	128.037	170

## Sheet: Fig3
Source Data Figure 3
Figure 3 B
ratio Atg11:Atg17	intensity of Atg11 band			pmol protein			pmol multiplied by correction factor			Mean	SD
1:1 (input)	6673.46	4377.46	7382.85	9.33333	9.33333	9.33333
1:0	14347.9	7897.38	12711	20.0666	16.8383	16.0691	20.0666	16.8383	16.0691	17.658	1.73184
1:1	16203.2	8862.21	11800.9	22.6614	18.8954	14.9186	18.5407	17.0151	12.9814	16.1791	2.34531
1:10	9827.38	5875.26	9235.89	13.7443	12.5268	11.6759	11.6305	11.4177	10.1034	11.0506	0.67533
1:25	7357.72	4224.94	6311.29	10.2903	9.00815	7.97867	8.62281	8.14139	6.75599	7.84006	0.79135
1:50	6004.72	3701.07	5014.27	8.39806	7.89117	6.33899	7.17887	7.9873	5.46366	6.87661	1.05221
ratio Atg11:Atg17	intensity of Atg17 band			pmol protein			pmol multiplied by correction factor			Mean	SD
1:1 (input)	2454.3	1413.65	5822.71	9.03614	9.03614	9.03614
1:0	0	0	0	0	0	0	0	0	0	0	0
1:1	986.234	749.113	1220.75	3.63107	4.78839	1.89446	2.9708	4.3119	1.64846	2.97705	1.08735
1:10	2025.48	1530.84	2355.54	7.45731	9.78525	3.65551	6.31041	8.91887	3.16319	6.13083	2.35318
1:25	2336.2	1824.55	5011.63	8.60133	11.6626	7.77745	7.20751	10.5405	6.5856	8.11119	1.73642
1:50	3328.98	1725.36	5818.83	12.2565	11.0286	9.03012	10.4772	11.163	7.78317	9.80776	1.45872
ratio Atg11:Atg17	intensity of Atg9 band			pmol protein			correction factor relativ to 1:0
1:1 (input)	8008.88	9150.05	7273.98	14.0502	14.0502	14.0502
1:0	29531.5	33498.7	28577.9	51.808	51.4384	55.2002	1	1	1
1:1	36094.9	37200.5	32842.4	63.3225	57.1227	63.4376	0.818161	0.90049	0.87015
1:10	34898.7	36752.7	33025.7	61.2239	56.4351	63.7915	0.846206	0.911461	0.865322
1:25	35242.4	37065.1	33749.8	61.8269	56.9148	65.1902	0.837953	0.90378	0.846756
1:50	34546.8	33095.5	33156.3	60.6066	50.8193	64.0439	0.854825	1.01218	0.861913
Figure 3 C
Atg17 (µg)	Atg9-HA band intensity			normalized to Atg11-myc			rel. to 0 µg Atg17			Mean	SD	TTest
0	12282.8	11278.9	14103.5	1.15236	1.01032	1.27237	1	1	1	1	0
50	6689.61	7253.02	3865.47	0.65395	0.678877	0.411507	0.567487	0.671939	0.323418	0.520948	0.146039	0.0078085
200	1216.31	2674.69	1287.13	0.229395	0.285909	0.182718	0.199065	0.282988	0.143605	0.208553	0.057297	0.000360827
Atg17 (µg)	Atg11-myc band intensity
0	10658.8	11163.7	11084.4
50	10229.5	10683.9	9393.44
200	5302.23	9355.02	7044.37
Figure 3 E
wild-type
starvation (h)	Atg11-HA band intensity				normalized to Pgk1 band intensity, in %				Mean	SD
0	7412.68	8503.56	7204.54	8419.44	100	100	100	100	100	0
2	5954.78	2352.74	2918.74	3305.57	66.0648	33.0845	26.0326	35.0549	40.0592	15.3844
4	2296.33	578.163	549.335	1113.31	30.1544	9.1113	5.21285	10.4657	13.7361	9.67329
6	1778.79	343.263	592.698	137.536	33.3111	5.10195	5.19549	1.62604	11.3086	12.7843
atg7Δ
starvation (h)	Atg11-HA band intensity				normalized to Pgk1 band intensity, in %				Mean	SD
0	10997.9	4532.47	5150.71	1029.6	100	100	100	100	100	0
2	7370.46	1048.31	3603.52	381.435	61.8992	20.2054	70.6752	29.48	45.565	21.2083
4	1872.33	554.163	1759.38	222.607	15.8951	12.7974	35.9269	23.4143	22.0084	8.91511
6	871.406	255.778	800.406	38.121	8.69326	7.17084	16.0032	5.98426	9.4629	3.89624
wild-type
starvation (h)	Pgk1 band intensity
0	9777.82	7468.44	4138.47	6458.9
2	11889.5	6245.66	6440.37	7233.9
4	10045	5573.12	6053.35	8160.56
6	7043.73	5909.07	6553	6488.73
atg7Δ
starvation (h)	Pgk1 band intensity
0	8630.68	7753.73	7741.42	9961.75
2	9344.22	8875.56	7663.25	12518.8
4	9243.85	7407.85	7360.25	9198.68
6	7866.32	6101.95	7517.2	6163.42

## Sheet: Fig4
Source Data Figure 4
Figure 4 A
		radius (nm)					MEAN	SD
SUV		58.2927	57.8298	59.0215	59.2344	59.9408	58.8638	0.824235
Atg9-PLs		pd	pd	pd	pd	pd
SUV + Atg17		58.2524	62.1755	59.4391	60.0892	59.9148	59.9742	1.4242
Atg9-PLs + Atg17		132.936	133.585	131.954	134.692	137.583	134.15	2.16187
SUV + Atg11		70.1259	70.7279	72.6379	72.91	72.3468	71.7497	1.24223
Atg9-PLs + Atg11		74.599	76.0145	76.5823	76.0846	78.3761	76.3313	1.36073
SUV + Atg11ΔC		73.9591	73.2536	77.5583	74.4601	75.1824	74.8827	1.65335
Atg9-PLs + Atg11ΔC		142.926	150.331	149.409	150.839	155.63	149.827	4.54839
Figure 4 C
Exp 1			Input HA	co-IP HA	IP-myc	HA-IP		co-IP/Input	(co-IP/Input)/IP	Normalized
		Atg11 fl	2737	7669	12289.1	1		2.80197	2.80197	1
		Atg11 delta C	1981	927	14239.1	1.15868		0.467945	0.403862	0.144135
		Altg11 delta dim	1038	5	8189.6	0.666412		0.00481696	0.0072282	0.00257968
Exp2
			Input HA	co-IP HA	IP-myc	HA-IP		co-IP/Input	(co-IP/Input)/IP	Normalized
		Atg11 fl	3223	6175	6918	0.562938		1.91592	3.40342	1
		Atg11 delta C	2205	983	6056	0.492794		0.445805	0.904647	0.265805
		Altg11 delta dim	1366	12	4592	0.373664		0.00878477	0.0235098	0.00690769
Exp3
			Input HA	co-IP HA	IP-myc	HA-IP		co-IP/Input	(co-IP/Input)/IP	Normalized
		Atg11 fl	11556	9969	14278	1.16184		0.862669	0.742501	1
		Atg11 delta C	4450	1474	11664	0.949134		0.331236	0.348988	0.470017
		Altg11 delta dim	2921	8	11031	0.897625		0.00273879	0.00305115	0.00410929
Figure 4 E										NORMALIZED
										vegetative
vegetative	mtPho8 / BCA A562			relative in %			MEAN %	SD	TTEST	MEAN	SD
+Atg11	9690.32	34371.7	39012.8	7289.46	25855.8	29347.1	20830.8	11856.3		1	1.6889
ΔATG17+Atg11	24120	26553.8	36139.8	18144	19974.9	27185.9	21768.3	4780.27	0.905055	3.10082	0.680935
ΔATG17+Atg11ΔC	18967.6	20777.2	25658.7	14268.2	15629.5	19301.6	16399.8	2603.57	0.56156	2.33609	0.37087
ΔATG17+Atg11Δdim	9015.25	10165.8	8815.93	6781.65	7647.13	6631.71	7020.16	548.12	0.114095	1	0.0780779
										starvation
4h starvation	mtPho8 / BCA A562			relative in %			MEAN %	SD	TTEST	MEAN	SD
+Atg11	118941	104984	117635	89472.4	78973.2	88489.8	85645.1	5798.93		12.1999	0.82604
ΔATG17+Atg11	89109.5	69200	76747.6	67031.9	52055.1	57732.7	58939.9	7561.01	0.00831382	8.39581	1.07704
ΔATG17+Atg11ΔC	65341.1	56582.1	79735.5	49152.3	42563.4	59980.4	50565.4	8794.04	0.004484	7.20288	1.25268
ΔATG17+Atg11Δdim	22605	16766	18458.3	17004.4	12612.1	13885.1	14500.5	2259.91	3.83878e-05	2.06555	0.321917

## Sheet: Fig5
Source Data Figure 5
Figure 5 B
		radius (nm)					MEAN	SD
SUV + Atg11		64.4088	63.7619	63.7449	63.7224	63.4906	63.8257	0.344081
Atg9-PLs + Atg11		54.2268	54.2878	54.383	55.9627	55.7745	54.927	0.863962
SUV + Atg32		52.4545	53.2181	53.3495	53.074	52.8947	52.9982	0.347791
Atg9-PLs + Atg32		pd	pd	pd	pd	pd
SUV + Atg11 + Atg32		49.5651	49.5651	49.8946	49.7099	49.6873	49.6844	0.135377
Atg9-PLs+ Atg11 + Atg32		91.3523	93.4866	93.497	95.2991	94.8517	93.6973	1.53964
Figure 5 C
								% of all vesicles counted
Atg9-PLs + Atg11			Pool1	Pool2	Pool3			Pool1	Pool2	Pool3		Mean	SDV
		no contact	105	53	81		no contact	75	82.8125	86.1702		81.3276	4.21838
		contact	35	11	13		contact	25	17.1875	13.8298		18.6724	4.21838
		tethered	0	0	0		tethered	0	0	0		0	0
Atg9-PLs+ Atg11 + Atg32			Pool1	Pool2	Pool3			Pool1	Pool2	Pool3		Mean	SDV
		no contact	8	4	9		no contact	12.6984	9.09091	15.5172		12.4355	2.22974
		contact	27	19	38		contact	42.8571	43.1818	65.5172		50.5187	9.999
		tethered	28	21	11		tethered	44.4444	47.7273	18.9655		37.0457	12.0535
Figure 5 E
vegetative	WT			+Atg32			TTEST	+Atg32SE			TTEST
mtPho8	2774	5446	4402	3095	2585	6285		7364.5	9782.5	8265.5
A562	0.305	0.254	0.248	0.208	0.275	0.294		0.241	0.258	0.2965
mtPho8/A562	9095.08	21440.9	17750	14879.8	9400	21377.6	0.870345	30558.1	37916.7	27876.9	0.027639
% of veg II	42.4192	100	82.7855	69.399	43.8414	99.7043		142.522	176.842	130.017
MEAN [%]	75.0683			70.9816				149.794
SD	29.5559			27.9651				24.2448
Figure 5 F
vegetative		WT II
cytPho8		10227.5
A562		0.303
mtPho8/A562		33754.1
% of II		100
starvation	WT			+Atg32			TTEST	+Atg32SE			TTEST
cytPho8	39134.5	45147.5	41962.5	26547	27226.5	28379		27668	28038	28594.5
A562	0.216	0.2455	0.2025	0.233	0.2695	0.2635		0.209	0.2115	0.2005
mtPho8/A562	181178	183900	207222	113936	101026	107700	0.000782664	132383	132567	142616	0.00354753
% of veg II	536.759	544.823	613.917	337.546	299.3	319.073		392.197	392.744	422.514
MEAN [%]	565.166			318.639				402.485
SD	42.4113			19.1267				17.3477

## Sheet: FigS2
Source Data Figure S2
Figure S2 F
starvation (h)	Atg17-myc band intensity			normalized to Pgk1 band intensity, in %			Mean	SD
0	16219.9	8193.67	10358.2	100	100	100	100	0
3	14158.2	6595.28	11933.5	89.6932	122.11	112.025	107.943	13.5454
6	12317.8	3695.54	9455.39	91.4686	84.0511	99.661	91.7269	6.37533
starvation (h)	Pgk1 band intensity
0	15482.3	20402.9	12253.5
3	15067.3	13449.1	12601.6
6	12854.3	10948.3	11223.5
Figure S2 G
IP
starvation (h)	Atg11-myc band intensity			calculated for total sample V			percentage of input			normalized to non-starved sample			Mean	SD
0	653.941	882.062	2659	1226.14	1764.12	4254.41	0.0105265	0.0160083	0.0299382	65.7561	100	187.016	117.591	51.0429
2	1040.08	2537.64	4338.97	1950.16	5075.28	6942.36	0.0428185	0.0655968	0.0446818	267.476	409.767	279.116	318.786	64.5081
input
starvation (h)	Atg11-myc band intensity			calculated for total sample V
0	11648.2	11020	14210.7	11648167	11020033	14210652
2	4554.47	7737.08	15537.3	4554468	7737083	15537329
Figure S2 H
DMSO
starvation (h)	Atg11-HA band intensity				normalized to Pgk1 band intensity, in %				Mean	SD
0	17439.7	15661.8	7903.92	14161.2	100	100	100	100	100
2	4751.83	6337.56	6700.44	7095.68	29.2049	41.7757	83.5548	68.9448	55.8701	21.4888
4	3598.76	2789.69	3846.47	4518.42	23.5425	14.974	50.3377	51.0723	34.9817	16.0147
starvation (h)	Pgk1 band intensity
0	16386.6	12044.5	11552.5	17914.1
2	15288.1	11666.7	11721	13019.3
4	14363.1	14327.3	11168.7	11191.7
MG132
starvation (h)	Atg11-HA band intensity				normalized to Pgk1 band intensity, in %				Mean	SD
0	15737.6	15993	19721.2	11941.5	100	100	100	100	100
2	18083.8	12186.3	13449.6	16565.7	144.74	90.4259	155.755	162.331	138.313	28.3529
4	11988.7	10654.9	18508.1	12270	136.185	98.0215	165.43	170.144	142.445	28.7584
starvation (h)	Pgk1 band intensity
0	16572.1	17912.3	12738.6	12821.1
2	13156.5	15093.8	5577.68	10956.6
4	9270.05	12174.5	7226.61	7742.78
Figure S2 I
Wild-type
starvation (h)	Atg11-HA band intensity			normalized to Pgk1 band intensity, in %			Mean	SD
0	13004	11285.1	13156.7	100	100	100	100	0
3	11248.6	5629.71	6692.49	72.8021	59.638	84.1256	72.1886	10.0064
6	4037.81	2512.15	2720.57	23.0157	27.259	74.7047	41.6598	23.4304
starvation (h)	Pgk1 band intensity
0	6275.2	8415.12	9817.32
3	7455.97	7039.12	5300.12
6	8465.85	6872.12	4189.42
pep4Δ
starvation (h)	Atg11-HA band intensity			normalized to Pgk1 band intensity, in %			Mean	SD
0	13040.4	8846.73	10487.9	100	100	100	100	0
3	9467.29	5182.18	4619.88	63.1534	54.3704	68.8112	62.1117	5.94123
6	5530.78	3188.4	3106.28	41.4781	40.505	71.8312	51.2714	14.5434
starvation (h)	Pgk1 band intensity
0	8526.85	7565.42	6408.49
3	9802.27	8150.78	6947.3
6	8718.97	6731.54	4831

## Sheet: FigS3
Source Data Figure S3
Figure S3 D										NORMALIZED
										vegetative
vegetative	mtPho8 / BCA A562			relative in %			MEAN %	SD	TTEST	MEAN	SD
+Atg11	9690.32	34371.7	39012.8	28.1927	100	113.503	80.5652	45.8556		1	0.569174
+Atg11ΔC	28284.9	20567.4	19510.1	82.2914	59.8383	56.7623	66.2973	13.9364	0.633299	0.822903	0.172983
+Atg11Δdim	15364.2	13704.4	17316.4	44.7002	39.8712	50.38	44.9838	5.2601	0.252725	0.558353	0.06529
										starvation
4h starvation	mtPho8 / BCA A562			relative in %			MEAN %	SD	TTEST	MEAN	SD
+Atg11	118941	104984	117635	346.044	305.437	342.243	331.241	22.428		4.11147	0.278383
+Atg11ΔC	83792.8	64569.6	81575.9	243.785	187.857	237.335	222.992	30.5983	0.0078049	2.76785	0.379796
+Atg11Δdim	89082.3	56620.4	69909.9	259.174	164.73	203.394	209.099	47.4797	0.0157485	2.5954	0.589332
Figure S3 E
vegetative	cytPho8 / BCA A562			relative in %			MEAN %	SD	TTEST
+Atg11	48161.1	56741.3	100354	140.118	165.082	291.966	199.055	81.4252
ΔATG17+Atg11	90092.1	86598.2	87066	262.111	251.946	253.307	255.788	5.51807	0.294948
ΔATG17+Atg11ΔC	94929.1	110729	52821.4	276.184	322.15	153.677	250.671	87.0862	0.495036
ΔATG17+Atg11Δdim	81271.2	71035.2	93140.7	236.448	206.668	270.981	238.032	32.1858	0.483694
4h starvation	cytPho8 / BCA A562			relative in %			MEAN %	SD	TTEST
+Atg11	310798	279647	268410	904.226	813.598	780.905	832.909	63.8882
ΔATG17+Atg11	91222.2	102141	72582.6	265.399	297.167	211.17	257.912	43.4846	0.000209092
ΔATG17+Atg11ΔC	86105.1	87839.7	69112.1	250.512	255.558	201.073	235.714	30.1063	0.000126455
ΔATG17+Atg11Δdim	81079	83254.6	83307.9	235.889	242.219	242.374	240.16	3.6999	8.82777e-05
